# Supplementary material for: Diagnostic Potential of Alternations of Bile Acid Profiles in the Plasma of Patients with Huntington’s Disease
Source: Metabolites. 2024 Jul 20;14(7):394. doi: 10.3390/metabo14070394 (PMC11278952; doi:10.3390/metabo14070394)
Supplement: Supplementary file 1 [file metabolites-14-00394-s001.zip]

Archive with 1 entries (1 files):
- metabolites-3076246-supplementary.pdf
